# Supplementary material for: Temperature-Driven Responses and Contributions of Hyperthermophiles: Linking Storage and Inoculation Strategies in Municipal Sludge Composting
Source: Microorganisms. 2026 May 8;14(5):1064. doi: 10.3390/microorganisms14051064 (PMC13209927; doi:10.3390/microorganisms14051064)
Supplement: Supplementary file 1 [file microorganisms-14-01064-s001.zip]

Archive with 1 entries (1 files):
- microorganisms-4297011-supplementary.pdf
